# Supplementary material for: Whole Genome Re-sequencing and Bulk Segregant Analysis Reveals Chromosomal Location for Papaya Ringspot Virus W Resistance in Squash
Source: Front Plant Sci. 2022 May 19;13:848631. doi: 10.3389/fpls.2022.848631 (PMC9161299; doi:10.3389/fpls.2022.848631)
Supplement: Supplementary file 4 [file Table_1.XLSX]

## Sheet: Supplementary Table 1
Supplementary Table 1: Sequence and genomic locations for the thirteen SNP markers developed for QtlPRSV-C09 and genotyped in the parents and the resistant and susceptible bulks.
Marker	Type	Sequence
Ch09_1084623	Ch09_1084623_FAM	GAAGGTGACCAAGTTCATGCTTCCACCACGTGGCTCAATAA
	Ch09_1084623_VIC	GAAGGTCGGAGTCAACGGATTTCCACCACGTGGCTCAATAC
	Ch09_1084623_R	ATACGCGACATTGCCCATAA
Ch09_1159587	Ch09_1159587_FAM	GAAGGTGACCAAGTTCATGCTGGACAAATCTCTAATTGGCTCTTA
	Ch09_1159587_VIC	GAAGGTCGGAGTCAACGGATTGGACAAATCTCTAATTGGCTCTTC
	Ch09_1159587_R	AATGGGTGCTGTTTGGAGTG
Ch09_5023865	Ch09_5023865_FAM	GAAGGTGACCAAGTTCATGCTACAAAACTGGTTTTCTCGAATCGC
	Ch09_5023865_VIC	GAAGGTCGGAGTCAACGGATTACAAAACTGGTTTTCTCGAATCGT
	Ch09_5023865_R	TGTCAAAAATACCCCCACCA
Ch09_5023865-1	Ch09_5023865-1_FAM	GAAGGTGACCAAGTTCATGCTACAAAACTGGTTTTCTCGAATCGC
	Ch09_5023865-1_VIC	GAAGGTCGGAGTCAACGGATTACAAAACTGGTTTTCTCGAATCGT
	Ch09_5023865-1_R	CCCCCACCAAAAGGGATTAT
Ch09_10793237	Ch09_10793237_FAM	GAAGGTGACCAAGTTCATGCTTGTGGATAGCACAAGGGTTTATTC
	Ch09_10793237_VIC	GAAGGTCGGAGTCAACGGATTTGTGGATAGCACAAGGGTTTATTT
	Ch09_10793237_R	TCACTCCAATATCCTCCATCG
Ch09_10793237-1	Ch09_10793237-1_FAM	GAAGGTGACCAAGTTCATGCTTGTGGATAGCACAAGGGTTTATTC
	Ch09_10793237-1_VIC	GAAGGTCGGAGTCAACGGATTTGTGGATAGCACAAGGGTTTATTT
	Ch09_10793237-1_R	TCACTCCAATATCCTCCATCGT
Ch09_11017184	Ch09_11017184_FAM	GAAGGTGACCAAGTTCATGCTAGCCTTAGTTGGTGCATTCTTC
	Ch09_11017184_VIC	GAAGGTCGGAGTCAACGGATTAGCCTTAGTTGGTGCATTCTTG
	Ch09_11017184_R	AAGCATCGGTCGAAAGCATA
Ch09_11019044	Ch09_11019044_FAM	GAAGGTGACCAAGTTCATGCTCAGTTGAAGAAGAAGAAGAAAGCATC
	Ch09_11019044_VIC	GAAGGTCGGAGTCAACGGATTCAGTTGAAGAAGAAGAAGAAAGCATT
	Ch09_11019044_R	TAGGGAAGGGAAAGCGAGTC
Ch09_11019044-1	Ch09_11019044-1_FAM	GAAGGTGACCAAGTTCATGCTGTTGAAGAAGAAGAAGAAAGCATC
	Ch09_11019044-1_VIC	GAAGGTCGGAGTCAACGGATTGTTGAAGAAGAAGAAGAAAGCATT
	Ch09_11019044-1_R	TAGGGAAGGGAAAGCGAGTC
Ch09_2080834	Ch09_2080834FAM	GAAGGTGACCAAGTTCATGCTGTTTTCAGCTTGCTTTTAAACTCC
	Ch09_2080834VIC	GAAGGTCGGAGTCAACGGATTGTTTTCAGCTTGCTTTTAAACTCT
	Ch09_2080834R	GTCGTTAACGGCCTCGAATA
Ch09_2849271	Ch09_2849271FAM	GAAGGTGACCAAGTTCATGCTGAATTCATCATCACTATTATGTTTTTA
	Ch09_2849271VIC	GAAGGTCGGAGTCAACGGATTGAATTCATCATCACTATTATGTTTTTC
	Ch09_2849271R	AGATGCGGATTCATTTCCAG
Ch09_1293351	Ch09_1293351FAM	GAAGGTGACCAAGTTCATGCTAGCGTAACAACATCAGTATCAAAC
	Ch09_1293351VIC	GAAGGTCGGAGTCAACGGATTAGCGTAACAACATCAGTATCAAAT
	Ch09_1293351R	TCCAGATTTTCCCTTGATCC
Ch09_4277030	Ch09_4277030FAM	GAAGGTGACCAAGTTCATGCTAAGTTGGCCTTCTTCTTCTCATTA
	Ch09_4277030VIC	GAAGGTCGGAGTCAACGGATTAAGTTGGCCTTCTTCTTCTCATTC
	Ch09_4277030R	AGGCTCGCAGTCGATAAATG
