# Supplementary material for: Whole Genome Re-sequencing and Bulk Segregant Analysis Reveals Chromosomal Location for Papaya Ringspot Virus W Resistance in Squash
Source: Front Plant Sci. 2022 May 19;13:848631. doi: 10.3389/fpls.2022.848631 (PMC9161299; doi:10.3389/fpls.2022.848631)
Supplement: Supplementary file 5 [file Table_2.XLSX]

## Sheet: Supplementary Table 2
Supplementary Table 2: Phenotypic and marker data for the two significant KASP marker data in the F2 population derived by crossing Nigerian Local x Butterbush.
Nigerian Local X Butterbush F2 screened for PRSV resistance
Experiment conducted in UF/IFAS TREC greenhouse March- May 2020.
DAI - Disease Rating Days after virus inoculation
Plant code	7 DAI	13 DAI	21 DAI	28 DAI	Ch09_2080834	Ch09_5023865-1
N-1	0	1	0	0	YY	YY
N-2	0	0	0	0	YY	YY
N-3	0	3	3	3	XY	XY
N-4	0	2	3	3	XX	XX
N-5	0	2	2	2	XY	XY
N-6	0	1	3	3	XX	XX
N-7	0	3	3	3	XY	XY
N-8	0	2	1	2	XY	XY
N-9	0	1	0	2	XX	XX
N-10	0	1	0	2	XY	XY
N-11	0	3	3	3	XX	XY
N-12	0	1	2	2	YY	XY
N-13	0	2	2	2	XY	XY
N-14	0	1	2	2	XY	NA
N-15	0	0	0	0	YY	YY
N-16	0	3	3	3	XX	XX
N-17	0	2	2	2	XX	XY
N-18	0	2	3	3	XY	XY
N-19	0	1	2	1	YY	YY
N-20	0	0	1	0	YY	YY
N-21	0	3	3	3	XY	XY
N-22	0	1	1	2	XY	YY
N-23	0	1	1	2	XY	XY
N-24	0	0	1	1	XY	XY
N-25	0	0	1	2	XX	XX
N-26	0	2	3	3	XX	XY
N-27	0	1	3	3	XX	XY
N-28	0	1	2	1	XY	YY
N-29	0	3	3	3	XX	XY
N-30	0	2	3	3	XX	XX
N-31	0	1	1	1	YY	YY
N-32	0	1	1	1	YY	YY
N-33	0	0	1	1	YY	YY
N-34	0	1	1	1	YY	YY
N-35	0	1	2	2	XY	XY
N-36	0	1	1	2	XY	XX
N-37	0	3	3	3	XX	XX
N-38	0	0	0	0	XY	YY
N-39	0	0	0	0	YY	YY
N-40	0	0	0	0	YY	XY
N-41	0	2	3	3	XX	XX
N-42	0	1	1	1	YY	YY
N-43	0	0	1	0	YY	YY
N-44	0	0	1	1	YY	YY
N-45	0	2	3	3	XX	XX
N-46	0	1	1	0	XY	YY
N-47	0	1	1	1	YY	YY
N-48	0	0	0	1	YY	YY
N-49	0	1	3	3	XX	XX
N-50	0	1	3	3	XY	XY
N-51	0	1	1	1	YY	XY
N-52	0	1	0	1	YY	YY
N-53	0	2	3	3	XX	XY
N-54	0	1	1	0	YY	XY
N-55	0	3	3	3	XY	XX
N-56	0	2	3	3	XY	XX
N-57	0	2	2	1	YY	YY
N-58	0	2	3	3	XX	XX
N-59	0	2	3	3	XY	XY
N-60	0	2	3	3	XX	XX
N-61	0	1	1	0	YY	YY
N-62	0	2	3	3	XY	XY
N-63	0	1	3	3	XX	XY
N-64	0	0	1	0	XY	YY
N-65	0	1	0	0	YY	YY
N-66	0	0	1	0	YY	YY
N-67	0	0	1	0	XY	XY
N-68	0	1	2	3	XX	XY
N-69	0	1	3	3	XY	XY
N-70	0	1	3	3	XY	XX
N-71	0	3	3	3	XX	XY
N-72	0	2	3	3	XX	XY
N-73	0	2	2	2	XX	XY
N-74	0	0	1	0	YY	YY
N-75	0	0	0	0	YY	YY
N-76	0	3	3	3	XY	XX
N-77	0	2	3	3	XX	XX
N-78	0	1	1	0	YY	YY
N-79	0	0	0	0	YY	YY
N-80	0	1	1	0	YY	XY
N-81	0	1	0	0	YY	YY
N-82	0	1	1	0	XY	YY
N-83	0	2	3	3	XX	XX
N-84	0	2	3	3	XY	XX
N-85	0	1	3	3	XX	XY
N-86	0	0	2	1	XY	YY
N-87	0	1	1	1	XX	XY
N-88	0	0	1	2	XY	XY
N-89	0	1	1	2	XY	XX
N-90	0	0	0	0	XX	YY
N-91	0	3	3	3	XY	XX
N-92	0	1	2	1	XY	YY
N-93	0	2	3	3	XY	XX
N-94	0	1	2	2	YY	XY
N-95	0	1	1	2	XY	XX
N-96	0	2	3	3	YY	XY
N-97	0	1	0	0	XY	XY
N-98	0	0	2	2	XX	XX
N-99	0	0	1	0	YY	YY
N-100	0	1	0	0	YY	YY
N-101	0	2	1	1	YY	XY
N-102	0	0	0	0	YY	YY
N-103	0	1	2	2	XX	XX
N-104	0	0	0	0	YY	YY
N-105	0	3	3	3	XY	XX
N-106	0	0	1	2	XY	XX
N-107	0	3	3	3	XX	XX
N-108	0	1	1	0	XX	XY
N-109	0	0	2	0	YY	YY
N-110	0	1	2	0	XY	XY
N-111	0	3	3	3	XX	XX
N-112	0	1	2	2	XX	XY
N-113	0	1	0	0	XX	YY
N-114	0	0	1	0	YY	YY
N-115	0	3	3	3	XX	XY
N-116	0	1	1	0	YY	YY
N-117	0	1	0	0	YY	YY
N-118	0	1	0	0	XY	YY
Rating on the scale of 0-3
0	Asymptomatic plants
1	Plants showing slight yellowing on the leaves
2	Plants showing moderate yellowing and mottling of the leaves
3	Plants with severe leaf yellowing and mottling and stunted plant growth
