# Supplementary material for: Whole Genome Re-sequencing and Bulk Segregant Analysis Reveals Chromosomal Location for Papaya Ringspot Virus W Resistance in Squash
Source: Front Plant Sci. 2022 May 19;13:848631. doi: 10.3389/fpls.2022.848631 (PMC9161299; doi:10.3389/fpls.2022.848631)
Supplement: Supplementary file 6 [file Table_3.XLSX]

## Sheet: Supplementary Table 3
Supplementary Table 3: Chi-square test for the inheritance of PRSV-W resistance in the F2 population between Nigerian Local (resistant) and Butterbush (susceptible).
Genotype	R	S	Expected ratio (S:R)	χ2
Nigerian Local	12	0	-	-
Butterbush	0	12	-	-
F2: NL X BB	54	64	9:7	0.194 (NS)
NS = χ2 value not significant ( p-value > 0.05), accept the expected hypothesis of 9:7 ratio
