# Supplementary material for: Whole Genome Re-sequencing and Bulk Segregant Analysis Reveals Chromosomal Location for Papaya Ringspot Virus W Resistance in Squash
Source: Front Plant Sci. 2022 May 19;13:848631. doi: 10.3389/fpls.2022.848631 (PMC9161299; doi:10.3389/fpls.2022.848631)
Supplement: Supplementary file 7 [file Table_4.XLSX]

## Sheet: Supplementary Table 4
Supplementary Table 4: Seventy genes within QtlPRSV-C09 interval on chromosome 9 of Cucurbita moschata.
Gene ID	Function
CmoCh09G010710	Transmembrane protein, putative
CmoCh09G010360	Uridine kinase (2.7.1.48)
CmoCh09G007230	4-hydroxyphenylpyruvate dioxygenase
CmoCh09G007730	Eukaryotic aspartyl protease family protein
CmoCh09G010160	(NAD-dependent deacetylase sirtuin-6) (2.4.2.31)
CmoCh09G004640	Clathrin assembly family protein
CmoCh09G002350	Unknown protein
CmoCh09G005320	SAUR-like auxin-responsive family protein
CmoCh09G008500	Embryo defective 2737
CmoCh09G002770	Activating signal cointegrator 1 complex subunit 2
CmoCh09G005810	(DNA binding protein) (MYB transcription factor)
CmoCh09G002510	F-box protein
CmoCh09G002610	Cytochrome P450 family protein
CmoCh09G001810	Cytochrome P450
CmoCh09G007030	60S ribosomal protein L27
CmoCh09G007560	F-box protein SKIP31
CmoCh09G007450	Rop guanine nucleotide exchange factor, putative
CmoCh09G011220	Retrotransposon protein, putative, Ty3-gypsy subclass
CmoCh09G005210	Centromere-associated protein E, putative isoform 1
CmoCh09G008730	NAC domain-containing protein, putative
CmoCh09G001820	Cytochrome P450
CmoCh09G002940	Serine carboxypeptidase-like 7, putative
CmoCh09G002950	serine carboxypeptidase-like 7
CmoCh09G008320	Nucleic acid-binding, OB-fold-like protein
CmoCh09G011120	Unknown protein
CmoCh09G012030	Unknown protein
CmoCh09G012610	(Disease resistance protein (TIR-NBS-LRR class), putative) (TIR)
CmoCh09G012620	Disease resistance protein (TIR-NBS-LRR class), putative
CmoCh09G011750	ASR2 protein
CmoCh09G013180	Ankyrin repeat-containing protein
CmoCh09G007250	Cytochrome b561 domain-containing protein
CmoCh09G013090	Ankyrin repeat-containing protein
CmoCh09G003870	Unknown protein
CmoCh09G013130	Ankyrin repeat-containing protein, putative
CmoCh09G002960	(Serine carboxypeptidase, putative) (3.4.16.5)
CmoCh09G011760	Unknown protein
CmoCh09G011230	Unknown protein
CmoCh09G012260	Unknown protein
CmoCh09G011300	Holocarboxylase synthetase
CmoCh09G013120	Ankyrin repeat-containing protein
CmoCh09G011700	1-phosphatidylinositol-3-phosphate 5-kinase
CmoCh09G012530	Disease resistance protein
CmoCh09G011400	Unknown protein
CmoCh09G011220	Retrotransposon protein, putative, Ty3-gypsy subclass
CmoCh09G002940	Serine carboxypeptidase-like 7, putative
CmoCh09G010710	Transmembrane protein, putative
CmoCh09G010360	Uridine kinase (2.7.1.48)
CmoCh09G007230	4-hydroxyphenylpyruvate dioxygenase
CmoCh09G007730	Eukaryotic aspartyl protease family protein
CmoCh09G010160	(NAD-dependent deacetylase sirtuin-6) (2.4.2.31)
CmoCh09G004640	Clathrin assembly family protein
CmoCh09G002350	Unknown protein
CmoCh09G005320	SAUR-like auxin-responsive family protein
CmoCh09G008500	Embryo defective 2737
CmoCh09G002770	Activating signal cointegrator 1 complex subunit 2
CmoCh09G005810	(DNA binding protein) (MYB transcription factor)
CmoCh09G002510	F-box protein
CmoCh09G002610	Cytochrome P450 family protein
CmoCh09G001810	Cytochrome P450
CmoCh09G007030	60S ribosomal protein L27
CmoCh09G007560	F-box protein SKIP31
CmoCh09G007450	Rop guanine nucleotide exchange factor, putative
CmoCh09G011220	Retrotransposon protein, putative, Ty3-gypsy subclass
CmoCh09G005210	Centromere-associated protein E, putative isoform 1
CmoCh09G008730	NAC domain-containing protein, putative
CmoCh09G001820	Cytochrome P450
CmoCh09G002940	Serine carboxypeptidase-like 7, putative
CmoCh09G002950	serine carboxypeptidase-like 7
CmoCh09G008320	Nucleic acid-binding, OB-fold-like protein
CmoCh09G011120	Unknown protein
